# Supplementary material for: ﻿Four new species of the genus Trilacuna Tong & Li, 2007 (Araneae, Oonopidae) from China
Source: Zookeys. 2024 Dec 6;1219:331–46. doi: 10.3897/zookeys.1219.138793 (PMC11645522; doi:10.3897/zookeys.1219.138793)
Supplement: XML Treatment for Trilacuna [file zookeys.1219.138793-treatment1.xml]

<!DOCTYPE tp:taxon-treatment
  PUBLIC "-//TaxonX//DTD Taxonomic Treatment Publishing DTD v0 20100105//EN" "tax-treatment-NSO.dtd">
<tp:taxon-treatment xmlns:tp="http://www.plazi.org/taxpub"><tp:treatment-meta><kwd-group><label>Taxon classification</label><kwd>
                <named-content content-type="kingdom">Animalia</named-content>
              </kwd><kwd>
                <named-content content-type="order">Araneae</named-content>
              </kwd><kwd>
                <named-content content-type="family">Oonopidae</named-content>
              </kwd></kwd-group><mixed-citation publication-type="journal"><person-group><name><surname>Ma</surname><given-names>Jimeng</given-names></name><name><surname>Chen</surname><given-names>Qiang</given-names></name><name><surname>Tong</surname><given-names>Yanfeng</given-names></name></person-group><article-title>﻿Four new species of the genus <italic><tp:taxon-name><tp:taxon-name-part taxon-name-part-type="genus" reg="Trilacuna">Trilacuna</tp:taxon-name-part></tp:taxon-name></italic> Tong &amp; Li, 2007 (<tp:taxon-name><tp:taxon-name-part taxon-name-part-type="order">Araneae</tp:taxon-name-part></tp:taxon-name>, <tp:taxon-name><tp:taxon-name-part taxon-name-part-type="family">Oonopidae</tp:taxon-name-part></tp:taxon-name>) from China</article-title><source>Zookeys</source><day>06</day><month>12</month><year>2024</year><volume>1219</volume><fpage>331</fpage><lpage>346</lpage><pub-id pub-id-type="doi">10.3897/zookeys.1219.138793</pub-id></mixed-citation></tp:treatment-meta><tp:nomenclature><label>﻿Genus</label><tp:taxon-name>
              <object-id xmlns:xlink="http://www.w3.org/1999/xlink" content-type="arpha" xlink:type="simple">81D578DA-DB58-5546-A4FA-D050F5906737</object-id>
              <tp:taxon-name-part taxon-name-part-type="genus" reg="Trilacuna">Trilacuna</tp:taxon-name-part>
            </tp:taxon-name><tp:taxon-authority>Tong &amp; Li, 2007</tp:taxon-authority></tp:nomenclature><tp:treatment-sec sec-type="type species" id="SECID0EYFAC"><title>Type species.</title><p><italic><tp:taxon-name><tp:taxon-name-part taxon-name-part-type="genus" reg="Trilacuna">Trilacuna</tp:taxon-name-part><tp:taxon-name-part taxon-name-part-type="species" reg="rastrum">rastrum</tp:taxon-name-part></tp:taxon-name></italic> Tong &amp; Li, 2007 from Yunnan, China.</p></tp:treatment-sec><tp:treatment-sec sec-type="diagnosis" id="SECID0EJGAC"><title>Diagnosis.</title><p>See <xref ref-type="bibr" rid="B10">Tong et al. (2020)</xref>.</p></tp:treatment-sec><tp:treatment-sec sec-type="Composition" id="SECID0ETGAC"><title>Composition.</title><p>48 species, including four described here.</p></tp:treatment-sec><tp:treatment-sec sec-type="distribution" id="SECID0EYGAC"><title>Distribution.</title><p>Iran to the Korean Peninsula and south to Sumatra.</p></tp:treatment-sec><ref-list><ref id="B10"><mixed-citation xmlns:xlink="http://www.w3.org/1999/xlink" xlink:type="simple"><person-group><name name-style="western"><surname>Tong</surname><given-names>Y</given-names></name><name name-style="western"><surname>Li</surname><given-names>S</given-names></name><name name-style="western"><surname>Bian</surname><given-names>D</given-names></name></person-group> (<year>2020</year>) <article-title>Taxonomic studies on the genus <italic><tp:taxon-name><tp:taxon-name-part taxon-name-part-type="genus">Trilacuna</tp:taxon-name-part></tp:taxon-name></italic> (<tp:taxon-name><tp:taxon-name-part taxon-name-part-type="order">Araneae</tp:taxon-name-part></tp:taxon-name>, <tp:taxon-name><tp:taxon-name-part taxon-name-part-type="family">Oonopidae</tp:taxon-name-part></tp:taxon-name>) from Myanmar.</article-title><source>ZooKeys</source><volume>960</volume>: <fpage>39</fpage>–<lpage>62</lpage>. <ext-link xlink:href="10.3897/zookeys.960.54053" ext-link-type="doi" xlink:type="simple">https://doi.org/10.3897/zookeys.960.54053</ext-link></mixed-citation></ref></ref-list></tp:taxon-treatment>
