# Supplementary material for: ﻿Four new species of the genus Trilacuna Tong & Li, 2007 (Araneae, Oonopidae) from China
Source: Zookeys. 2024 Dec 6;1219:331–46. doi: 10.3897/zookeys.1219.138793 (PMC11645522; doi:10.3897/zookeys.1219.138793)
Supplement: XML Treatment for Trilacuna guangwu [file zookeys.1219.138793-treatment2.xml]

<!DOCTYPE tp:taxon-treatment
  PUBLIC "-//TaxonX//DTD Taxonomic Treatment Publishing DTD v0 20100105//EN" "tax-treatment-NSO.dtd">
<tp:taxon-treatment xmlns:tp="http://www.plazi.org/taxpub"><tp:treatment-meta><kwd-group><label>Taxon classification</label><kwd>
                <named-content content-type="kingdom">Animalia</named-content>
              </kwd><kwd>
                <named-content content-type="order">Araneae</named-content>
              </kwd><kwd>
                <named-content content-type="family">Oonopidae</named-content>
              </kwd></kwd-group><mixed-citation publication-type="journal"><person-group><name><surname>Ma</surname><given-names>Jimeng</given-names></name><name><surname>Chen</surname><given-names>Qiang</given-names></name><name><surname>Tong</surname><given-names>Yanfeng</given-names></name></person-group><article-title>﻿Four new species of the genus <italic><tp:taxon-name><tp:taxon-name-part taxon-name-part-type="genus" reg="Trilacuna">Trilacuna</tp:taxon-name-part></tp:taxon-name></italic> Tong &amp; Li, 2007 (<tp:taxon-name><tp:taxon-name-part taxon-name-part-type="order">Araneae</tp:taxon-name-part></tp:taxon-name>, <tp:taxon-name><tp:taxon-name-part taxon-name-part-type="family">Oonopidae</tp:taxon-name-part></tp:taxon-name>) from China</article-title><source>Zookeys</source><day>06</day><month>12</month><year>2024</year><volume>1219</volume><fpage>331</fpage><lpage>346</lpage><pub-id pub-id-type="doi">10.3897/zookeys.1219.138793</pub-id></mixed-citation></tp:treatment-meta><tp:nomenclature><label>﻿</label><tp:taxon-name>
              <object-id xmlns:xlink="http://www.w3.org/1999/xlink" content-type="arpha" xlink:type="simple">38A192AE-E593-5BAA-AD31-0D6A46C88F99</object-id>
              <tp:taxon-name-part taxon-name-part-type="genus" reg="Trilacuna">Trilacuna</tp:taxon-name-part>
              <tp:taxon-name-part taxon-name-part-type="species" reg="guangwu">guangwu</tp:taxon-name-part>
              <object-id xmlns:xlink="http://www.w3.org/1999/xlink" content-type="zoobank" xlink:type="simple">https://zoobank.org/C85D9470-36D7-4DCF-9CD7-3DAF675BBB05</object-id>
            </tp:taxon-name><tp:taxon-authority>Ma &amp; Tong</tp:taxon-authority><tp:taxon-status xmlns:xlink="http://www.w3.org/1999/xlink" xlink:type="simple">sp. nov.</tp:taxon-status><xref ref-type="fig" rid="F1">Figs 1</xref><xref ref-type="fig" rid="F2">, 2</xref><xref ref-type="fig" rid="F6">, 6C</xref></tp:nomenclature><tp:treatment-sec sec-type="material" id="SECID0ETIAC"><title>Material examined.</title><p><bold><italic>Holotype</italic></bold>: China • ♂ (SYNU-1179); Sichuan Province, Bazhong City, Nanjiang County, Guangwu Mountain, Taoyuan Scenic Area; <named-content xmlns:xlink="http://www.w3.org/1999/xlink" content-type="dwc:verbatimCoordinates" xlink:type="simple"><named-content content-type="geo-json" specific-use="{&#34;type&#34;:&#34;Point&#34;,&#34;coordinates&#34;:[106.803333,32.680000]}" id="NCID0EBJAC" xlink:type="simple">32°40'48"N, 106°48'12"E</named-content></named-content>; 5.VIII.2014; F. Zhang leg.</p></tp:treatment-sec><tp:treatment-sec sec-type="etymology" id="SECID0EGJAC"><title>Etymology.</title><p>The specific name is a noun in apposition taken from the type locality.</p></tp:treatment-sec><tp:treatment-sec sec-type="diagnosis" id="SECID0ELJAC"><title>Diagnosis.</title><p>The new species is similar to <italic><tp:taxon-name><tp:taxon-name-part taxon-name-part-type="genus" reg="Trilacuna">Trilacuna</tp:taxon-name-part><tp:taxon-name-part taxon-name-part-type="species" reg="angularis">angularis</tp:taxon-name-part></tp:taxon-name></italic> Tong &amp; Li, 2007, but can be distinguished by the large, thorn-like structure (<abbrev xmlns:xlink="http://www.w3.org/1999/xlink" xlink:title="thorn-like structure" id="ABBRID0E3JAC" xlink:type="simple">tls</abbrev>) and brush-like structure (<abbrev xmlns:xlink="http://www.w3.org/1999/xlink" xlink:title="brush-like structure" id="ABBRID0EAKAC" xlink:type="simple">bls</abbrev>) of embolus system (Fig. <xref ref-type="fig" rid="F2">2D, E, J, K</xref>) vs lacking, but with several strongly sclerotized sclerites (<xref ref-type="bibr" rid="B8">Tong and Li 2007</xref>: fig. 15–18), and slightly elevated epigastric region (Fig. <xref ref-type="fig" rid="F1">1H</xref>) vs flat (<xref ref-type="bibr" rid="B8">Tong and Li 2007</xref>: fig. 14).</p><fig id="F1" position="float" orientation="portrait"><object-id xmlns:xlink="http://www.w3.org/1999/xlink" content-type="doi" xlink:type="simple">10.3897/zookeys.1219.138793.figure1</object-id><object-id xmlns:xlink="http://www.w3.org/1999/xlink" content-type="arpha" xlink:type="simple">7D0C3936-1E75-592D-BE13-79CBB21FF468</object-id><label>Figure 1.</label><caption><p><italic><tp:taxon-name><tp:taxon-name-part taxon-name-part-type="genus" reg="Trilacuna">Trilacuna</tp:taxon-name-part><tp:taxon-name-part taxon-name-part-type="species" reg="guangwu">guangwu</tp:taxon-name-part></tp:taxon-name></italic> sp. nov., male holotype <bold>A–C</bold> habitus in dorsal, ventral and lateral views <bold>D–F</bold> prosoma in dorsal, ventral and anterior views <bold>G–H</bold> abdomen, ventral and lateral views, arrow shows the elevated epigastric region. Scale bars: 0.4 mm (<bold>A–H</bold>).</p></caption><graphic xmlns:xlink="http://www.w3.org/1999/xlink" xlink:href="zookeys-1219-331_article-138793__-g001.jpg" position="float" orientation="portrait" xlink:type="simple" id="oo_1191919.jpg"><uri content-type="original_file" xlink:type="simple">https://binary.pensoft.net/fig/1191919</uri></graphic></fig><fig id="F2" position="float" orientation="portrait"><object-id xmlns:xlink="http://www.w3.org/1999/xlink" content-type="doi" xlink:type="simple">10.3897/zookeys.1219.138793.figure2</object-id><object-id xmlns:xlink="http://www.w3.org/1999/xlink" content-type="arpha" xlink:type="simple">139EC94F-D871-572F-BBF3-539D7730E51B</object-id><label>Figure 2.</label><caption><p><italic><tp:taxon-name><tp:taxon-name-part taxon-name-part-type="genus" reg="Trilacuna">Trilacuna</tp:taxon-name-part><tp:taxon-name-part taxon-name-part-type="species" reg="guangwu">guangwu</tp:taxon-name-part></tp:taxon-name></italic> sp. nov., left male palp, <bold>A–F</bold> (light) and <bold>G–L</bold> (SEM) <bold>A, G</bold> prolateral view <bold>B, H</bold> dorsal view <bold>C, I</bold> retrolateral view <bold>D, J</bold> distal part of palpal bulb, prolateral view <bold>E, K</bold> distal part of palpal bulb, dorsal view <bold>F, L</bold> distal part of palpal bulb, retrolateral view. Abbreviations: <abbrev xmlns:xlink="http://www.w3.org/1999/xlink" xlink:title="brush-like structure" id="ABBRID0EXMAC" xlink:type="simple">bls</abbrev> = brush-like structure; <abbrev xmlns:xlink="http://www.w3.org/1999/xlink" xlink:title="lateral curved branch" id="ABBRID0E2MAC" xlink:type="simple">lcb</abbrev> = lateral curved branch; <abbrev xmlns:xlink="http://www.w3.org/1999/xlink" xlink:title="medial branch" id="ABBRID0E6MAC" xlink:type="simple">mb</abbrev> = medial branch; <abbrev xmlns:xlink="http://www.w3.org/1999/xlink" xlink:title="thorn-like structure" id="ABBRID0EDNAC" xlink:type="simple">tls</abbrev> = thorn-like structure. Scale bars: 0.1 mm (<bold>A–C, G–I</bold>); 0.05 mm (<bold>D–F, J–L</bold>).</p></caption><graphic xmlns:xlink="http://www.w3.org/1999/xlink" xlink:href="zookeys-1219-331_article-138793__-g002.jpg" position="float" orientation="portrait" xlink:type="simple" id="oo_1191920.jpg"><uri content-type="original_file" xlink:type="simple">https://binary.pensoft.net/fig/1191920</uri></graphic></fig></tp:treatment-sec><tp:treatment-sec sec-type="description" id="SECID0EQNAC"><title>Description.</title><p><bold>Male</bold> (Holotype). <bold><italic>Body</italic></bold>: reddish brown, chelicerae and sternum lighter, legs yellow; habitus <abbrev xmlns:xlink="http://www.w3.org/1999/xlink" xlink:title="anterior sclerite" id="ABBRID0E2NAC" xlink:type="simple">as</abbrev> in Fig. <xref ref-type="fig" rid="F1">1A–C</xref>; body length 2.05. <bold><italic>Carapace</italic></bold>: 1.06 long, 0.81 wide; sides granulate, lateral margin rebordered (Fig. <xref ref-type="fig" rid="F1">1D</xref>). <bold><italic>Eyes</italic></bold>: nearly equal sized; posterior eye row straight from above, procurved from front; <abbrev xmlns:xlink="http://www.w3.org/1999/xlink" xlink:title="anterior lateral eyes" id="ABBRID0ENOAC" xlink:type="simple">ALE</abbrev> separated from edge of carapace by 1.4 diameters (Fig. <xref ref-type="fig" rid="F1">1D, F</xref>). <bold><italic>Mouthparts</italic></bold>: chelicerae straight; labium rectangular, anterior margin deeply incised; endites slender, distally not branched, with a membranous region (Figs <xref ref-type="fig" rid="F1">1E</xref>, <xref ref-type="fig" rid="F6">6C</xref>). <bold><italic>Sternum</italic></bold>: surface rugose (Fig. <xref ref-type="fig" rid="F1">1E</xref>). <bold><italic>Abdomen</italic></bold>: 1.01 long, 0.65 wide; booklung covers ovoid, surface smooth; sperm pore situated at level of anterior spiracles; apodemes present, posterior spiracles connected by groove; epigastric region slightly elevated (Fig. <xref ref-type="fig" rid="F1">1G, H</xref>). <bold><italic>Leg spination</italic></bold>: legs I-II: tibia: v2-2-2-2-0, metatarsus: v2-2-0. <bold><italic>Palp</italic></bold>: orange; 0.66 long (0.21, 0.15, 0.15, 0.15); femur greatly enlarged (width/length = 0.74); bulb quadrangular; embolus system with a large, thorn-like structure (<abbrev xmlns:xlink="http://www.w3.org/1999/xlink" xlink:title="thorn-like structure" id="ABBRID0EUPAC" xlink:type="simple">tls</abbrev>), a cluster of brush-like structure (<abbrev xmlns:xlink="http://www.w3.org/1999/xlink" xlink:title="brush-like structure" id="ABBRID0EYPAC" xlink:type="simple">bls</abbrev>), a broad median branch (<abbrev xmlns:xlink="http://www.w3.org/1999/xlink" xlink:title="medial branch" id="ABBRID0E3PAC" xlink:type="simple">mb</abbrev>) and a narrow lateral curved branch (<abbrev xmlns:xlink="http://www.w3.org/1999/xlink" xlink:title="lateral curved branch" id="ABBRID0EBAAE" xlink:type="simple">lcb</abbrev>) (Fig. <xref ref-type="fig" rid="F2">2A–L</xref>).</p><p><bold>Female.</bold> Unknown.</p></tp:treatment-sec><tp:treatment-sec sec-type="distribution" id="SECID0ENAAE"><title>Distribution.</title><p>Known only from the type locality (Fig. <xref ref-type="fig" rid="F11">11</xref>).</p></tp:treatment-sec><tp:treatment-sec><!--Section generated to contain objects referenced in tp:taxon-treatment.--><fig id="F6" position="float" orientation="portrait"><object-id xmlns:xlink="http://www.w3.org/1999/xlink" content-type="doi" xlink:type="simple">10.3897/zookeys.1219.138793.figure6</object-id><object-id xmlns:xlink="http://www.w3.org/1999/xlink" content-type="arpha" xlink:type="simple">C95948D6-53EE-5D86-90ED-DD524B4E047B</object-id><label>Figure 6.</label><caption><p><italic><tp:taxon-name><tp:taxon-name-part taxon-name-part-type="genus" reg="Trilacuna">Trilacuna</tp:taxon-name-part><tp:taxon-name-part taxon-name-part-type="species" reg="qingliangfeng">qingliangfeng</tp:taxon-name-part></tp:taxon-name></italic> sp. nov., female paratype (<bold>A, B</bold>), <italic><tp:taxon-name><tp:taxon-name-part taxon-name-part-type="genus" reg="Trilacuna">Trilacuna</tp:taxon-name-part><tp:taxon-name-part taxon-name-part-type="species" reg="guangwu">guangwu</tp:taxon-name-part></tp:taxon-name></italic> sp. nov., male holotype (<bold>C</bold>), <italic><tp:taxon-name><tp:taxon-name-part taxon-name-part-type="genus" reg="Trilacuna">Trilacuna</tp:taxon-name-part><tp:taxon-name-part taxon-name-part-type="species" reg="qingliangfeng">qingliangfeng</tp:taxon-name-part></tp:taxon-name></italic> sp. nov., male holotype <bold>(D)</bold>, <italic><tp:taxon-name><tp:taxon-name-part taxon-name-part-type="genus" reg="Trilacuna">Trilacuna</tp:taxon-name-part><tp:taxon-name-part taxon-name-part-type="species" reg="taoyuanyu">taoyuanyu</tp:taxon-name-part></tp:taxon-name></italic> sp. nov., male holotype (<bold>E</bold>), <italic><tp:taxon-name><tp:taxon-name-part taxon-name-part-type="genus" reg="Trilacuna">Trilacuna</tp:taxon-name-part><tp:taxon-name-part taxon-name-part-type="species" reg="yunmeng">yunmeng</tp:taxon-name-part></tp:taxon-name></italic> sp. nov., male holotype (<bold>F</bold>) <bold>A, B</bold> copulatory organ in ventral and dorsal views <bold>C–F</bold> endites in ventral view. Abbreviations: <abbrev xmlns:xlink="http://www.w3.org/1999/xlink" xlink:title="apodemes" id="ABBRID0EKTAE" xlink:type="simple">ap</abbrev> = apodemes; <abbrev xmlns:xlink="http://www.w3.org/1999/xlink" xlink:title="anterior sclerite" id="ABBRID0EOTAE" xlink:type="simple">as</abbrev> = anterior sclerite; <abbrev xmlns:xlink="http://www.w3.org/1999/xlink" xlink:title="globular structure" id="ABBRID0ESTAE" xlink:type="simple">glo</abbrev> = globular structure; <abbrev xmlns:xlink="http://www.w3.org/1999/xlink" xlink:title="membranous region" id="ABBRID0EWTAE" xlink:type="simple">mr</abbrev> = membranous region; <abbrev xmlns:xlink="http://www.w3.org/1999/xlink" xlink:title="posterior spiracle" id="ABBRID0E1TAE" xlink:type="simple">psp</abbrev> = posterior spiracle; <abbrev xmlns:xlink="http://www.w3.org/1999/xlink" xlink:title="sclerotized, recurved arches" id="ABBRID0E5TAE" xlink:type="simple">sar</abbrev> = sclerotized, recurved arches; <abbrev xmlns:xlink="http://www.w3.org/1999/xlink" xlink:title="slightly curved distal branch" id="ABBRID0ECUAE" xlink:type="simple">sdb</abbrev> = slightly curved distal branch; <abbrev xmlns:xlink="http://www.w3.org/1999/xlink" xlink:title="transverse bars" id="ABBRID0EGUAE" xlink:type="simple">tsc</abbrev> = transverse bars. Scale bars: 0.4 mm (<bold>A, B</bold>); 0.2 mm (<bold>C–F</bold>).</p></caption><graphic xmlns:xlink="http://www.w3.org/1999/xlink" xlink:href="zookeys-1219-331_article-138793__-g006.jpg" position="float" orientation="portrait" xlink:type="simple" id="oo_1191924.jpg"><uri content-type="original_file" xlink:type="simple">https://binary.pensoft.net/fig/1191924</uri></graphic></fig><fig id="F11" position="float" orientation="portrait"><object-id xmlns:xlink="http://www.w3.org/1999/xlink" content-type="doi" xlink:type="simple">10.3897/zookeys.1219.138793.figure11</object-id><object-id xmlns:xlink="http://www.w3.org/1999/xlink" content-type="arpha" xlink:type="simple">8244CCB3-0AF9-5553-8E2D-ADC1096C1366</object-id><label>Figure 11.</label><caption><p>Distribution records of four new species from China. 1 = <italic><tp:taxon-name><tp:taxon-name-part taxon-name-part-type="genus" reg="Trilacuna">Trilacuna</tp:taxon-name-part><tp:taxon-name-part taxon-name-part-type="species" reg="guangwu">guangwu</tp:taxon-name-part></tp:taxon-name></italic> sp. nov.; 2 = <italic><tp:taxon-name><tp:taxon-name-part taxon-name-part-type="genus" reg="Trilacuna">Trilacuna</tp:taxon-name-part><tp:taxon-name-part taxon-name-part-type="species" reg="qingliangfeng">qingliangfeng</tp:taxon-name-part></tp:taxon-name></italic> sp. nov.; 3 = <italic><tp:taxon-name><tp:taxon-name-part taxon-name-part-type="genus" reg="Trilacuna">Trilacuna</tp:taxon-name-part><tp:taxon-name-part taxon-name-part-type="species" reg="taoyuanyu">taoyuanyu</tp:taxon-name-part></tp:taxon-name></italic> sp. nov.; 4 = <italic><tp:taxon-name><tp:taxon-name-part taxon-name-part-type="genus" reg="Trilacuna">Trilacuna</tp:taxon-name-part><tp:taxon-name-part taxon-name-part-type="species" reg="yunmeng">yunmeng</tp:taxon-name-part></tp:taxon-name></italic> sp. nov.</p></caption><graphic xmlns:xlink="http://www.w3.org/1999/xlink" xlink:href="zookeys-1219-331_article-138793__-g011.jpg" position="float" orientation="portrait" xlink:type="simple" id="oo_1191929.jpg"><uri content-type="original_file" xlink:type="simple">https://binary.pensoft.net/fig/1191929</uri></graphic></fig></tp:treatment-sec><ref-list><ref id="B8"><mixed-citation xmlns:xlink="http://www.w3.org/1999/xlink" xlink:type="simple"><person-group><name name-style="western"><surname>Tong</surname><given-names>Y</given-names></name><name name-style="western"><surname>Li</surname><given-names>S</given-names></name></person-group> (<year>2007</year>) <article-title>One new genus and four new species of oonopid spiders from southwest China (<tp:taxon-name><tp:taxon-name-part taxon-name-part-type="order">Araneae</tp:taxon-name-part></tp:taxon-name>: <tp:taxon-name><tp:taxon-name-part taxon-name-part-type="family">Oonopidae</tp:taxon-name-part></tp:taxon-name>).</article-title><source>Annales Zoologici, Warszawa</source><volume>57</volume>: <fpage>331</fpage>–<lpage>340</lpage>.</mixed-citation></ref></ref-list></tp:taxon-treatment>
