# Supplementary material for: ﻿Four new species of the genus Trilacuna Tong & Li, 2007 (Araneae, Oonopidae) from China
Source: Zookeys. 2024 Dec 6;1219:331–46. doi: 10.3897/zookeys.1219.138793 (PMC11645522; doi:10.3897/zookeys.1219.138793)
Supplement: XML Treatment for Trilacuna qingliangfeng [file zookeys.1219.138793-treatment3.xml]

<!DOCTYPE tp:taxon-treatment
  PUBLIC "-//TaxonX//DTD Taxonomic Treatment Publishing DTD v0 20100105//EN" "tax-treatment-NSO.dtd">
<tp:taxon-treatment xmlns:tp="http://www.plazi.org/taxpub"><tp:treatment-meta><kwd-group><label>Taxon classification</label><kwd>
                <named-content content-type="kingdom">Animalia</named-content>
              </kwd><kwd>
                <named-content content-type="order">Araneae</named-content>
              </kwd><kwd>
                <named-content content-type="family">Oonopidae</named-content>
              </kwd></kwd-group><mixed-citation publication-type="journal"><person-group><name><surname>Ma</surname><given-names>Jimeng</given-names></name><name><surname>Chen</surname><given-names>Qiang</given-names></name><name><surname>Tong</surname><given-names>Yanfeng</given-names></name></person-group><article-title>﻿Four new species of the genus <italic><tp:taxon-name><tp:taxon-name-part taxon-name-part-type="genus" reg="Trilacuna">Trilacuna</tp:taxon-name-part></tp:taxon-name></italic> Tong &amp; Li, 2007 (<tp:taxon-name><tp:taxon-name-part taxon-name-part-type="order">Araneae</tp:taxon-name-part></tp:taxon-name>, <tp:taxon-name><tp:taxon-name-part taxon-name-part-type="family">Oonopidae</tp:taxon-name-part></tp:taxon-name>) from China</article-title><source>Zookeys</source><day>06</day><month>12</month><year>2024</year><volume>1219</volume><fpage>331</fpage><lpage>346</lpage><pub-id pub-id-type="doi">10.3897/zookeys.1219.138793</pub-id></mixed-citation></tp:treatment-meta><tp:nomenclature><label>﻿</label><tp:taxon-name>
              <object-id xmlns:xlink="http://www.w3.org/1999/xlink" content-type="arpha" xlink:type="simple">1840992B-BACC-5725-8C7F-D56B4C07AB8F</object-id>
              <tp:taxon-name-part taxon-name-part-type="genus" reg="Trilacuna">Trilacuna</tp:taxon-name-part>
              <tp:taxon-name-part taxon-name-part-type="species" reg="qingliangfeng">qingliangfeng</tp:taxon-name-part>
              <object-id xmlns:xlink="http://www.w3.org/1999/xlink" content-type="zoobank" xlink:type="simple">https://zoobank.org/9A23C7E9-4EB7-431B-8588-3A3DAFBB640B</object-id>
            </tp:taxon-name><tp:taxon-authority>Ma &amp; Tong</tp:taxon-authority><tp:taxon-status xmlns:xlink="http://www.w3.org/1999/xlink" xlink:type="simple">sp. nov.</tp:taxon-status><xref ref-type="fig" rid="F3">Figs 3</xref><xref ref-type="fig" rid="F4">, 4</xref><xref ref-type="fig" rid="F5">, 5</xref><xref ref-type="fig" rid="F6">, 6A, B, D</xref></tp:nomenclature><tp:treatment-sec sec-type="material" id="SECID0ERCAE"><title>Material examined.</title><p><bold><italic>Holotype</italic></bold>: China • ♂ (SYNU-1181); Anhui Province, Xuancheng City, Jixi County, Qingliangfeng National Nature Reserve, Zhanlingwan; <named-content xmlns:xlink="http://www.w3.org/1999/xlink" content-type="dwc:verbatimCoordinates" xlink:type="simple"><named-content content-type="geo-json" specific-use="{&#34;type&#34;:&#34;Point&#34;,&#34;coordinates&#34;:[118.866389,30.098056]}" id="NCID0E6CAE" xlink:type="simple">30°5'53"N, 118°51'59"E</named-content></named-content>; 8.VI.2014; F. Zhang leg.</p><p><bold><italic>Paratypes</italic></bold>: China • 2 ♂ 8 ♀ (SYNU-1182–1191); same data <abbrev xmlns:xlink="http://www.w3.org/1999/xlink" xlink:title="anterior sclerite" id="ABBRID0ELDAE" xlink:type="simple">as</abbrev> holotype • 4 ♂ 6 ♀ (SYNU-1207–1216); same data <abbrev xmlns:xlink="http://www.w3.org/1999/xlink" xlink:title="anterior sclerite" id="ABBRID0EPDAE" xlink:type="simple">as</abbrev> holotype; 28.VIII.2014 • 1 ♂ 8 ♀ (SYNU-1217–1225); Qingliangfeng National Nature Reserve, Lantianao; <named-content xmlns:xlink="http://www.w3.org/1999/xlink" content-type="dwc:verbatimCoordinates" xlink:type="simple"><named-content content-type="geo-json" specific-use="{&#34;type&#34;:&#34;Point&#34;,&#34;coordinates&#34;:[118.828333,30.133889]}" id="NCID0EWDAE" xlink:type="simple">30°8'2"N, 118°49'42"E</named-content></named-content>; 29.V.2014; F. Zhang leg. • 1 ♀ (SYNU-1227); Qingliangfeng National Nature Reserve, Yezhutan; <named-content xmlns:xlink="http://www.w3.org/1999/xlink" content-type="dwc:verbatimCoordinates" xlink:type="simple"><named-content content-type="geo-json" specific-use="{&#34;type&#34;:&#34;Point&#34;,&#34;coordinates&#34;:[118.852778,30.119444]}" id="NCID0E5DAE" xlink:type="simple">30°7'10"N, 118°51'10"E</named-content></named-content>; 30.V.2014; F. Zhang leg. • 1 ♂ 9 ♀ (SYNU-1228–1237); Qingliangfeng National Nature Reserve, Fuling Town, Yonglai Village; <named-content xmlns:xlink="http://www.w3.org/1999/xlink" content-type="dwc:verbatimCoordinates" xlink:type="simple"><named-content content-type="geo-json" specific-use="{&#34;type&#34;:&#34;Point&#34;,&#34;coordinates&#34;:[118.850833,30.152222]}" id="NCID0EGEAE" xlink:type="simple">30°9'8"N, 118°51'3"E</named-content></named-content>; 5.VI.2013; Cha and Zhang leg. • 1 ♂ 4 ♀ (SYNU-1202–1206); Qingliangfeng National Nature Reserve, Fuling Town, Yonglai Village; <named-content xmlns:xlink="http://www.w3.org/1999/xlink" content-type="dwc:verbatimCoordinates" xlink:type="simple"><named-content content-type="geo-json" specific-use="{&#34;type&#34;:&#34;Point&#34;,&#34;coordinates&#34;:[118.850833,30.152222]}" id="NCID0EOEAE" xlink:type="simple">30°9'8"N, 118°51'3"E</named-content></named-content>; 3.VI.2013; Cha and Zhang leg. • 2 ♂ 1 ♀ (SYNU-1240–1242); Qingliangfeng National Nature Reserve, Fuling Town, Yonglai Village, Qingliangfeng Protection Station; <named-content xmlns:xlink="http://www.w3.org/1999/xlink" content-type="dwc:verbatimCoordinates" xlink:type="simple"><named-content content-type="geo-json" specific-use="{&#34;type&#34;:&#34;Point&#34;,&#34;coordinates&#34;:[118.840833,30.042222]}" id="NCID0EWEAE" xlink:type="simple">30°2'32"N, 118°50'27"E</named-content></named-content>; 4.VI.2013; Cha and Zhang leg. • 2 ♀ (SYNU-1238–1239); Qingliangfeng National Nature Reserve, Fuling Town, Yonglai Village, Huihanggudao; <named-content xmlns:xlink="http://www.w3.org/1999/xlink" content-type="dwc:verbatimCoordinates" xlink:type="simple"><named-content content-type="geo-json" specific-use="{&#34;type&#34;:&#34;Point&#34;,&#34;coordinates&#34;:[118.804722,30.132500]}" id="NCID0E5EAE" xlink:type="simple">30°7'57"N, 118°48'17"E</named-content></named-content>; 2.VII.2013; Cha and Zhang leg. • 3 ♀ (SYNU-1199–1201); Qingliangfeng National Nature Reserve, Shexian County, Zhupu; <named-content xmlns:xlink="http://www.w3.org/1999/xlink" content-type="dwc:verbatimCoordinates" xlink:type="simple"><named-content content-type="geo-json" specific-use="{&#34;type&#34;:&#34;Point&#34;,&#34;coordinates&#34;:[118.430278,29.847500]}" id="NCID0EGFAE" xlink:type="simple">29°50'51"N, 118°25'49"E</named-content></named-content>; 6.VI.2013; Cha and Zhang leg.</p></tp:treatment-sec><tp:treatment-sec sec-type="material" id="SECID0ELFAE"><title>Other materials.</title><p>China • 1 ♂ 3 ♀ (SYNU-536); Anhui Province, Huangshan City, Xiuning County, Qiyun Mountain; <named-content xmlns:xlink="http://www.w3.org/1999/xlink" content-type="dwc:verbatimCoordinates" xlink:type="simple"><named-content content-type="geo-json" specific-use="{&#34;type&#34;:&#34;Point&#34;,&#34;coordinates&#34;:[118.040000,29.806389]}" id="NCID0EUFAE" xlink:type="simple">29°48'23"N, 118°2'24"E</named-content></named-content>; 19.IV.2011; Zongxu Li and Luyu Wang leg. • 1 ♂ 1 ♀ (SYNU-537); same data <abbrev xmlns:xlink="http://www.w3.org/1999/xlink" xlink:title="anterior sclerite" id="ABBRID0EZFAE" xlink:type="simple">as</abbrev> above • 2 ♀ (SYNU-538); same data <abbrev xmlns:xlink="http://www.w3.org/1999/xlink" xlink:title="anterior sclerite" id="ABBRID0E4FAE" xlink:type="simple">as</abbrev> above • 1 ♀ (SYNU-1226); Anhui Province, Xiuning County, Lingnan Town, Dawu; <named-content xmlns:xlink="http://www.w3.org/1999/xlink" content-type="dwc:verbatimCoordinates" xlink:type="simple"><named-content content-type="geo-json" specific-use="{&#34;type&#34;:&#34;Point&#34;,&#34;coordinates&#34;:[118.136667,29.422778]}" id="NCID0EEGAE" xlink:type="simple">29°25'22"N, 118°8'12"E</named-content></named-content>; 4.VI.2014; F. Zhang leg. • 7 ♀ (SYNU-1192–1198); Zhejiang Province, Tianmushan Mountain, Chanyuan Temple; <named-content xmlns:xlink="http://www.w3.org/1999/xlink" content-type="dwc:verbatimCoordinates" xlink:type="simple"><named-content content-type="geo-json" specific-use="{&#34;type&#34;:&#34;Point&#34;,&#34;coordinates&#34;:[119.448611,30.230556]}" id="NCID0EMGAE" xlink:type="simple">30°13'50"N, 119°26'55"E</named-content></named-content>; 10.VI.2014; F. Zhang leg. • 1 ♂ (SYNU-1243); Zhejiang, Tianmushan Mountain, Qianmutian; <named-content xmlns:xlink="http://www.w3.org/1999/xlink" content-type="dwc:verbatimCoordinates" xlink:type="simple"><named-content content-type="geo-json" specific-use="{&#34;type&#34;:&#34;Point&#34;,&#34;coordinates&#34;:[119.448333,30.391667]}" id="NCID0EUGAE" xlink:type="simple">30°23'30"N, 119°26'54"E</named-content></named-content>; 10.VI.2014; F. Zhang leg.</p></tp:treatment-sec><tp:treatment-sec sec-type="etymology" id="SECID0EZGAE"><title>Etymology.</title><p>The specific name is a noun in apposition taken from the type locality.</p></tp:treatment-sec><tp:treatment-sec sec-type="diagnosis" id="SECID0E5GAE"><title>Diagnosis.</title><p>The new species is similar to <italic><tp:taxon-name><tp:taxon-name-part taxon-name-part-type="genus" reg="Trilacuna">Trilacuna</tp:taxon-name-part><tp:taxon-name-part taxon-name-part-type="species" reg="wenfeng">wenfeng</tp:taxon-name-part></tp:taxon-name></italic> Tong &amp; Li, 2021, but can be distinguished by the slightly elevated epigastric region and a group of strong setae behind the level between posterior spiracles (Fig. <xref ref-type="fig" rid="F3">3C, H</xref>) vs strongly elevated, with a cluster of densely short setae in front of the level between posterior spiracles (<xref ref-type="bibr" rid="B12">Wang et al. 2021</xref>: fig. 6E, G, H), by the ridges on central area of sternum (Fig. <xref ref-type="fig" rid="F3">3E</xref>) vs lacking (<xref ref-type="bibr" rid="B12">Wang et al. 2021</xref>: fig. 6D), and by the small globular structure of endogyne (Fig. <xref ref-type="fig" rid="F6">6B</xref>) vs spiral-shaped (<xref ref-type="bibr" rid="B12">Wang et al. 2021</xref>: fig. 5D).</p><fig id="F3" position="float" orientation="portrait"><object-id xmlns:xlink="http://www.w3.org/1999/xlink" content-type="doi" xlink:type="simple">10.3897/zookeys.1219.138793.figure3</object-id><object-id xmlns:xlink="http://www.w3.org/1999/xlink" content-type="arpha" xlink:type="simple">6784A89D-C275-55F5-A42F-35C073991E60</object-id><label>Figure 3.</label><caption><p><italic><tp:taxon-name><tp:taxon-name-part taxon-name-part-type="genus" reg="Trilacuna">Trilacuna</tp:taxon-name-part><tp:taxon-name-part taxon-name-part-type="species" reg="qingliangfeng">qingliangfeng</tp:taxon-name-part></tp:taxon-name></italic> sp. nov., male holotype <bold>A–C</bold> habitus in dorsal, ventral and lateral views <bold>D–G</bold> prosoma in dorsal, ventral, lateral and anterior views, arrow shows the small ridges <bold>H</bold> abdomen, ventral view, arrow shows the clustered setae. Scale bars: 0.4 mm (<bold>A–H</bold>).</p></caption><graphic xmlns:xlink="http://www.w3.org/1999/xlink" xlink:href="zookeys-1219-331_article-138793__-g003.jpg" position="float" orientation="portrait" xlink:type="simple" id="oo_1191921.jpg"><uri content-type="original_file" xlink:type="simple">https://binary.pensoft.net/fig/1191921</uri></graphic></fig></tp:treatment-sec><tp:treatment-sec sec-type="description" id="SECID0EHJAE"><title>Description.</title><p><bold>Male</bold> (Holotype). <bold><italic>Body</italic></bold>: yellow, legs lighter; habitus <abbrev xmlns:xlink="http://www.w3.org/1999/xlink" xlink:title="anterior sclerite" id="ABBRID0ESJAE" xlink:type="simple">as</abbrev> in Fig. <xref ref-type="fig" rid="F3">3A–C</xref>; body length 1.63. <bold><italic>Carapace</italic></bold>: 0.78 long, 0.63 wide; sides granulate, lateral margin rebordered (Fig. <xref ref-type="fig" rid="F3">3D</xref>). <bold><italic>Eyes</italic></bold>: nearly equal sized; posterior eye row recurved from above, procurved from front; <abbrev xmlns:xlink="http://www.w3.org/1999/xlink" xlink:title="anterior lateral eyes" id="ABBRID0EEKAE" xlink:type="simple">ALE</abbrev> separated from edge of carapace by 1.3 diameters (Fig. <xref ref-type="fig" rid="F3">3D, G</xref>). <bold><italic>Mouthparts</italic></bold>: chelicerae straight; labium rectangular, anterior margin deeply incised; endites slender, distally branched (Figs <xref ref-type="fig" rid="F3">3E</xref>, <xref ref-type="fig" rid="F6">6D</xref>). <bold><italic>Sternum</italic></bold>: surface finely smooth, with several ridges on central area (Fig. <xref ref-type="fig" rid="F3">3E</xref>). <bold><italic>Abdomen</italic></bold>: 0.91 long, 0.57 wide; booklung covers ovoid, surface smooth; sperm pore situated at level of anterior spiracles; apodemes present, posterior spiracles not connected by groove; epigastric region slightly elevated, with a group of strong setae (Fig. <xref ref-type="fig" rid="F3">3C, H</xref>). <bold><italic>Leg spination</italic></bold>: legs I-II: tibia: v2-2-2-2-0, metatarsus: v2-2-0. <bold><italic>Palp</italic></bold>: orange; 0.55 long (0.18, 0.11, 0.10, 0.16); femur elongated (width/length = 0.57); bulb kidney-shaped, basally strongly bulged; embolus system with ear-shaped projection (<abbrev xmlns:xlink="http://www.w3.org/1999/xlink" xlink:title="basal ear-shaped projection" id="ABBRID0ELLAE" xlink:type="simple">bep</abbrev>) at base, with a lateral curved branch (<abbrev xmlns:xlink="http://www.w3.org/1999/xlink" xlink:title="lateral curved branch" id="ABBRID0EPLAE" xlink:type="simple">lcb</abbrev>) and narrow medial branch (<abbrev xmlns:xlink="http://www.w3.org/1999/xlink" xlink:title="medial branch" id="ABBRID0ETLAE" xlink:type="simple">mb</abbrev>) (Fig. <xref ref-type="fig" rid="F4">4A–L</xref>).</p><fig id="F4" position="float" orientation="portrait"><object-id xmlns:xlink="http://www.w3.org/1999/xlink" content-type="doi" xlink:type="simple">10.3897/zookeys.1219.138793.figure4</object-id><object-id xmlns:xlink="http://www.w3.org/1999/xlink" content-type="arpha" xlink:type="simple">A556407F-87A5-5C19-8C1F-5E2B59382F2C</object-id><label>Figure 4.</label><caption><p><italic><tp:taxon-name><tp:taxon-name-part taxon-name-part-type="genus" reg="Trilacuna">Trilacuna</tp:taxon-name-part><tp:taxon-name-part taxon-name-part-type="species" reg="qingliangfeng">qingliangfeng</tp:taxon-name-part></tp:taxon-name></italic> sp. nov., left male palp, <bold>A–F</bold> (light) and <bold>G–L</bold> (SEM) <bold>A, G</bold> prolateral view <bold>B, H</bold> dorsal view <bold>C, I</bold> retrolateral view <bold>D, J</bold> distal part of palpal bulb, prolateral view <bold>E, K</bold> distal part of palpal bulb, dorsal view <bold>F, L</bold> distal part of palpal bulb, retrolateral view. Abbreviations: <abbrev xmlns:xlink="http://www.w3.org/1999/xlink" xlink:title="basal ear-shaped projection" id="ABBRID0E5MAE" xlink:type="simple">bep</abbrev> = basal ear-shaped projection; <abbrev xmlns:xlink="http://www.w3.org/1999/xlink" xlink:title="medial branch" id="ABBRID0ECNAE" xlink:type="simple">mb</abbrev> = medial branch; <abbrev xmlns:xlink="http://www.w3.org/1999/xlink" xlink:title="lateral curved branch" id="ABBRID0EGNAE" xlink:type="simple">lcb</abbrev> = lateral curved branch. Scale bars: 0.1 mm (<bold>A–C, G–I</bold>); 0.05 mm (<bold>D–F, J–L</bold>).</p></caption><graphic xmlns:xlink="http://www.w3.org/1999/xlink" xlink:href="zookeys-1219-331_article-138793__-g004.jpg" position="float" orientation="portrait" xlink:type="simple" id="oo_1191922.jpg"><uri content-type="original_file" xlink:type="simple">https://binary.pensoft.net/fig/1191922</uri></graphic></fig><p><bold>Female</bold> (paratype, SYNU-1184). As in male except <abbrev xmlns:xlink="http://www.w3.org/1999/xlink" xlink:title="anterior sclerite" id="ABBRID0EXNAE" xlink:type="simple">as</abbrev> noted. <bold><italic>Body</italic></bold>: habitus <abbrev xmlns:xlink="http://www.w3.org/1999/xlink" xlink:title="anterior sclerite" id="ABBRID0E5NAE" xlink:type="simple">as</abbrev> in Fig. <xref ref-type="fig" rid="F5">5A–C</xref>; body length 1.98. <bold><italic>Carapace</italic></bold>: 0.82 long, 0.66 wide. <bold><italic>Mouthparts</italic></bold>: endites unmodified. <bold><italic>Sternum</italic></bold>: without ridges on central area (Fig. <xref ref-type="fig" rid="F5">5E</xref>). <bold><italic>Abdomen</italic></bold>: 1.24 long, 0.71 wide. <bold><italic>Epigastric area</italic></bold>: with recurved, strongly sclerotized arches (<abbrev xmlns:xlink="http://www.w3.org/1999/xlink" xlink:title="sclerotized, recurved arches" id="ABBRID0EZOAE" xlink:type="simple">sar</abbrev>) (Figs <xref ref-type="fig" rid="F5">5H</xref>, <xref ref-type="fig" rid="F6">6A</xref>). <bold><italic>Endogyne</italic></bold>: with narrow, transversally elongated sclerite (<abbrev xmlns:xlink="http://www.w3.org/1999/xlink" xlink:title="transverse bars" id="ABBRID0ENPAE" xlink:type="simple">tsc</abbrev>); with an anterior T-shaped sclerite (<abbrev xmlns:xlink="http://www.w3.org/1999/xlink" xlink:title="anterior sclerite" id="ABBRID0ERPAE" xlink:type="simple">as</abbrev>) and a posterior small globular structure (<abbrev xmlns:xlink="http://www.w3.org/1999/xlink" xlink:title="globular structure" id="ABBRID0EVPAE" xlink:type="simple">glo</abbrev>) (Fig. <xref ref-type="fig" rid="F6">6B</xref>).</p><fig id="F5" position="float" orientation="portrait"><object-id xmlns:xlink="http://www.w3.org/1999/xlink" content-type="doi" xlink:type="simple">10.3897/zookeys.1219.138793.figure5</object-id><object-id xmlns:xlink="http://www.w3.org/1999/xlink" content-type="arpha" xlink:type="simple">25562F84-10A6-555B-B969-3A079CAFDD34</object-id><label>Figure 5.</label><caption><p><italic><tp:taxon-name><tp:taxon-name-part taxon-name-part-type="genus" reg="Trilacuna">Trilacuna</tp:taxon-name-part><tp:taxon-name-part taxon-name-part-type="species" reg="qingliangfeng">qingliangfeng</tp:taxon-name-part></tp:taxon-name></italic> sp. nov., female paratype <bold>A–C</bold> habitus in dorsal, ventral, and lateral views <bold>D–G</bold> prosoma in dorsal, ventral, lateral and anterior views <bold>H</bold> abdomen in ventral view. Scale bars: 0.4 mm (<bold>A–H</bold>).</p></caption><graphic xmlns:xlink="http://www.w3.org/1999/xlink" xlink:href="zookeys-1219-331_article-138793__-g005.jpg" position="float" orientation="portrait" xlink:type="simple" id="oo_1191923.jpg"><uri content-type="original_file" xlink:type="simple">https://binary.pensoft.net/fig/1191923</uri></graphic></fig><fig id="F6" position="float" orientation="portrait"><object-id xmlns:xlink="http://www.w3.org/1999/xlink" content-type="doi" xlink:type="simple">10.3897/zookeys.1219.138793.figure6</object-id><object-id xmlns:xlink="http://www.w3.org/1999/xlink" content-type="arpha" xlink:type="simple">C95948D6-53EE-5D86-90ED-DD524B4E047B</object-id><label>Figure 6.</label><caption><p><italic><tp:taxon-name><tp:taxon-name-part taxon-name-part-type="genus" reg="Trilacuna">Trilacuna</tp:taxon-name-part><tp:taxon-name-part taxon-name-part-type="species" reg="qingliangfeng">qingliangfeng</tp:taxon-name-part></tp:taxon-name></italic> sp. nov., female paratype (<bold>A, B</bold>), <italic><tp:taxon-name><tp:taxon-name-part taxon-name-part-type="genus" reg="Trilacuna">Trilacuna</tp:taxon-name-part><tp:taxon-name-part taxon-name-part-type="species" reg="guangwu">guangwu</tp:taxon-name-part></tp:taxon-name></italic> sp. nov., male holotype (<bold>C</bold>), <italic><tp:taxon-name><tp:taxon-name-part taxon-name-part-type="genus" reg="Trilacuna">Trilacuna</tp:taxon-name-part><tp:taxon-name-part taxon-name-part-type="species" reg="qingliangfeng">qingliangfeng</tp:taxon-name-part></tp:taxon-name></italic> sp. nov., male holotype <bold>(D)</bold>, <italic><tp:taxon-name><tp:taxon-name-part taxon-name-part-type="genus" reg="Trilacuna">Trilacuna</tp:taxon-name-part><tp:taxon-name-part taxon-name-part-type="species" reg="taoyuanyu">taoyuanyu</tp:taxon-name-part></tp:taxon-name></italic> sp. nov., male holotype (<bold>E</bold>), <italic><tp:taxon-name><tp:taxon-name-part taxon-name-part-type="genus" reg="Trilacuna">Trilacuna</tp:taxon-name-part><tp:taxon-name-part taxon-name-part-type="species" reg="yunmeng">yunmeng</tp:taxon-name-part></tp:taxon-name></italic> sp. nov., male holotype (<bold>F</bold>) <bold>A, B</bold> copulatory organ in ventral and dorsal views <bold>C–F</bold> endites in ventral view. Abbreviations: <abbrev xmlns:xlink="http://www.w3.org/1999/xlink" xlink:title="apodemes" id="ABBRID0EKTAE" xlink:type="simple">ap</abbrev> = apodemes; <abbrev xmlns:xlink="http://www.w3.org/1999/xlink" xlink:title="anterior sclerite" id="ABBRID0EOTAE" xlink:type="simple">as</abbrev> = anterior sclerite; <abbrev xmlns:xlink="http://www.w3.org/1999/xlink" xlink:title="globular structure" id="ABBRID0ESTAE" xlink:type="simple">glo</abbrev> = globular structure; <abbrev xmlns:xlink="http://www.w3.org/1999/xlink" xlink:title="membranous region" id="ABBRID0EWTAE" xlink:type="simple">mr</abbrev> = membranous region; <abbrev xmlns:xlink="http://www.w3.org/1999/xlink" xlink:title="posterior spiracle" id="ABBRID0E1TAE" xlink:type="simple">psp</abbrev> = posterior spiracle; <abbrev xmlns:xlink="http://www.w3.org/1999/xlink" xlink:title="sclerotized, recurved arches" id="ABBRID0E5TAE" xlink:type="simple">sar</abbrev> = sclerotized, recurved arches; <abbrev xmlns:xlink="http://www.w3.org/1999/xlink" xlink:title="slightly curved distal branch" id="ABBRID0ECUAE" xlink:type="simple">sdb</abbrev> = slightly curved distal branch; <abbrev xmlns:xlink="http://www.w3.org/1999/xlink" xlink:title="transverse bars" id="ABBRID0EGUAE" xlink:type="simple">tsc</abbrev> = transverse bars. Scale bars: 0.4 mm (<bold>A, B</bold>); 0.2 mm (<bold>C–F</bold>).</p></caption><graphic xmlns:xlink="http://www.w3.org/1999/xlink" xlink:href="zookeys-1219-331_article-138793__-g006.jpg" position="float" orientation="portrait" xlink:type="simple" id="oo_1191924.jpg"><uri content-type="original_file" xlink:type="simple">https://binary.pensoft.net/fig/1191924</uri></graphic></fig></tp:treatment-sec><tp:treatment-sec sec-type="distribution" id="SECID0ETUAE"><title>Distribution.</title><p>Known only from the type locality (Fig. <xref ref-type="fig" rid="F11">11</xref>).</p></tp:treatment-sec><tp:treatment-sec><!--Section generated to contain objects referenced in tp:taxon-treatment.--><fig id="F11" position="float" orientation="portrait"><object-id xmlns:xlink="http://www.w3.org/1999/xlink" content-type="doi" xlink:type="simple">10.3897/zookeys.1219.138793.figure11</object-id><object-id xmlns:xlink="http://www.w3.org/1999/xlink" content-type="arpha" xlink:type="simple">8244CCB3-0AF9-5553-8E2D-ADC1096C1366</object-id><label>Figure 11.</label><caption><p>Distribution records of four new species from China. 1 = <italic><tp:taxon-name><tp:taxon-name-part taxon-name-part-type="genus" reg="Trilacuna">Trilacuna</tp:taxon-name-part><tp:taxon-name-part taxon-name-part-type="species" reg="guangwu">guangwu</tp:taxon-name-part></tp:taxon-name></italic> sp. nov.; 2 = <italic><tp:taxon-name><tp:taxon-name-part taxon-name-part-type="genus" reg="Trilacuna">Trilacuna</tp:taxon-name-part><tp:taxon-name-part taxon-name-part-type="species" reg="qingliangfeng">qingliangfeng</tp:taxon-name-part></tp:taxon-name></italic> sp. nov.; 3 = <italic><tp:taxon-name><tp:taxon-name-part taxon-name-part-type="genus" reg="Trilacuna">Trilacuna</tp:taxon-name-part><tp:taxon-name-part taxon-name-part-type="species" reg="taoyuanyu">taoyuanyu</tp:taxon-name-part></tp:taxon-name></italic> sp. nov.; 4 = <italic><tp:taxon-name><tp:taxon-name-part taxon-name-part-type="genus" reg="Trilacuna">Trilacuna</tp:taxon-name-part><tp:taxon-name-part taxon-name-part-type="species" reg="yunmeng">yunmeng</tp:taxon-name-part></tp:taxon-name></italic> sp. nov.</p></caption><graphic xmlns:xlink="http://www.w3.org/1999/xlink" xlink:href="zookeys-1219-331_article-138793__-g011.jpg" position="float" orientation="portrait" xlink:type="simple" id="oo_1191929.jpg"><uri content-type="original_file" xlink:type="simple">https://binary.pensoft.net/fig/1191929</uri></graphic></fig></tp:treatment-sec><ref-list><ref id="B12"><mixed-citation xmlns:xlink="http://www.w3.org/1999/xlink" xlink:type="simple"><person-group><name name-style="western"><surname>Wang</surname><given-names>Y</given-names></name><name name-style="western"><surname>Tong</surname><given-names>Y</given-names></name><name name-style="western"><surname>Bian</surname><given-names>D</given-names></name><name name-style="western"><surname>Li</surname><given-names>S</given-names></name></person-group> (<year>2021</year>) <article-title>Two new species of the genus <italic><tp:taxon-name><tp:taxon-name-part taxon-name-part-type="genus">Trilacuna</tp:taxon-name-part></tp:taxon-name></italic> from Chongqing Municipality, China (<tp:taxon-name><tp:taxon-name-part taxon-name-part-type="order">Araneae</tp:taxon-name-part></tp:taxon-name>, <tp:taxon-name><tp:taxon-name-part taxon-name-part-type="family">Oonopidae</tp:taxon-name-part></tp:taxon-name>).</article-title><source>Zootaxa</source><volume>4927</volume>(<issue>3</issue>): <fpage>431</fpage>–<lpage>443</lpage>. <ext-link xlink:href="10.11646/zootaxa.4927.3.6" ext-link-type="doi" xlink:type="simple">https://doi.org/10.11646/zootaxa.4927.3.6</ext-link></mixed-citation></ref></ref-list></tp:taxon-treatment>
