# Supplementary material for: ﻿Four new species of the genus Trilacuna Tong & Li, 2007 (Araneae, Oonopidae) from China
Source: Zookeys. 2024 Dec 6;1219:331–46. doi: 10.3897/zookeys.1219.138793 (PMC11645522; doi:10.3897/zookeys.1219.138793)
Supplement: XML Treatment for Trilacuna yunmeng [file zookeys.1219.138793-treatment5.xml]

<!DOCTYPE tp:taxon-treatment
  PUBLIC "-//TaxonX//DTD Taxonomic Treatment Publishing DTD v0 20100105//EN" "tax-treatment-NSO.dtd">
<tp:taxon-treatment xmlns:tp="http://www.plazi.org/taxpub"><tp:treatment-meta><kwd-group><label>Taxon classification</label><kwd>
                <named-content content-type="kingdom">Animalia</named-content>
              </kwd><kwd>
                <named-content content-type="order">Araneae</named-content>
              </kwd><kwd>
                <named-content content-type="family">Oonopidae</named-content>
              </kwd></kwd-group><mixed-citation publication-type="journal"><person-group><name><surname>Ma</surname><given-names>Jimeng</given-names></name><name><surname>Chen</surname><given-names>Qiang</given-names></name><name><surname>Tong</surname><given-names>Yanfeng</given-names></name></person-group><article-title>﻿Four new species of the genus <italic><tp:taxon-name><tp:taxon-name-part taxon-name-part-type="genus" reg="Trilacuna">Trilacuna</tp:taxon-name-part></tp:taxon-name></italic> Tong &amp; Li, 2007 (<tp:taxon-name><tp:taxon-name-part taxon-name-part-type="order">Araneae</tp:taxon-name-part></tp:taxon-name>, <tp:taxon-name><tp:taxon-name-part taxon-name-part-type="family">Oonopidae</tp:taxon-name-part></tp:taxon-name>) from China</article-title><source>Zookeys</source><day>06</day><month>12</month><year>2024</year><volume>1219</volume><fpage>331</fpage><lpage>346</lpage><pub-id pub-id-type="doi">10.3897/zookeys.1219.138793</pub-id></mixed-citation></tp:treatment-meta><tp:nomenclature><label>﻿</label><tp:taxon-name>
              <object-id xmlns:xlink="http://www.w3.org/1999/xlink" content-type="arpha" xlink:type="simple">05BD8393-EA28-580D-B984-AFCD0C65D621</object-id>
              <tp:taxon-name-part taxon-name-part-type="genus" reg="Trilacuna">Trilacuna</tp:taxon-name-part>
              <tp:taxon-name-part taxon-name-part-type="species" reg="yunmeng">yunmeng</tp:taxon-name-part>
              <object-id xmlns:xlink="http://www.w3.org/1999/xlink" content-type="zoobank" xlink:type="simple">https://zoobank.org/B6941EF8-9CE0-486F-A338-2053D7607BD7</object-id>
            </tp:taxon-name><tp:taxon-authority>Ma &amp; Tong</tp:taxon-authority><tp:taxon-status xmlns:xlink="http://www.w3.org/1999/xlink" xlink:type="simple">sp. nov.</tp:taxon-status><xref ref-type="fig" rid="F6">Figs 6F</xref><xref ref-type="fig" rid="F9">, 9</xref><xref ref-type="fig" rid="F10">, 10</xref></tp:nomenclature><tp:treatment-sec sec-type="material" id="SECID0ENAAG"><title>Material examined.</title><p><bold><italic>Holotype</italic></bold>: China • ♂ (SYNU-1180); Hebei Province, Baoding City, Yi County, Yunmeng Mountain; <named-content xmlns:xlink="http://www.w3.org/1999/xlink" content-type="dwc:verbatimCoordinates" xlink:type="simple"><named-content content-type="geo-json" specific-use="{&#34;type&#34;:&#34;Point&#34;,&#34;coordinates&#34;:[115.271389,39.397778]}" id="NCID0E2AAG" xlink:type="simple">39°23'52"N, 115°16'17"E</named-content></named-content>; 11.VI.2012; F. Zhang leg.</p></tp:treatment-sec><tp:treatment-sec sec-type="etymology" id="SECID0EABAG"><title>Etymology.</title><p>The specific name is a noun in apposition taken from the type locality.</p></tp:treatment-sec><tp:treatment-sec sec-type="diagnosis" id="SECID0EFBAG"><title>Diagnosis.</title><p>The new species is similar to <italic><tp:taxon-name><tp:taxon-name-part taxon-name-part-type="genus" reg="Trilacuna">Trilacuna</tp:taxon-name-part><tp:taxon-name-part taxon-name-part-type="species" reg="hansanensis">hansanensis</tp:taxon-name-part></tp:taxon-name></italic> Seo, 2017, but can be distinguished by the many ridges on posterior area of sternum (Fig. <xref ref-type="fig" rid="F9">9E</xref>), vs a pair of ridges (<xref ref-type="bibr" rid="B7">Seo 2017</xref>: fig. 1B), and the steeply elevated epigastric region (Fig. <xref ref-type="fig" rid="F9">9H</xref>) vs flat (<xref ref-type="bibr" rid="B7">Seo 2017</xref>: fig. 1B).</p><fig id="F9" position="float" orientation="portrait"><object-id xmlns:xlink="http://www.w3.org/1999/xlink" content-type="doi" xlink:type="simple">10.3897/zookeys.1219.138793.figure9</object-id><object-id xmlns:xlink="http://www.w3.org/1999/xlink" content-type="arpha" xlink:type="simple">A50B5AF4-DE4F-5EC5-B438-DC5E2B6FF136</object-id><label>Figure 9.</label><caption><p><italic><tp:taxon-name><tp:taxon-name-part taxon-name-part-type="genus" reg="Trilacuna">Trilacuna</tp:taxon-name-part><tp:taxon-name-part taxon-name-part-type="species" reg="yunmeng">yunmeng</tp:taxon-name-part></tp:taxon-name></italic> sp. nov., male holotype <bold>A–C</bold> habitus in dorsal, ventral and views <bold>D–G</bold> prosoma in dorsal, ventral, lateral and anterior views, arrow shows the small ridges <bold>H</bold> abdomen, lateral view, arrow shows the steeply elevated epigastric region. Scale bars: 0.4 mm (<bold>A–H</bold>).</p></caption><graphic xmlns:xlink="http://www.w3.org/1999/xlink" xlink:href="zookeys-1219-331_article-138793__-g009.jpg" position="float" orientation="portrait" xlink:type="simple" id="oo_1191927.jpg"><uri content-type="original_file" xlink:type="simple">https://binary.pensoft.net/fig/1191927</uri></graphic></fig></tp:treatment-sec><tp:treatment-sec sec-type="description" id="SECID0EGDAG"><title>Description.</title><p><bold>Male</bold> (Holotype). <bold><italic>Body</italic></bold>: yellow, legs lighter; habitus <abbrev xmlns:xlink="http://www.w3.org/1999/xlink" xlink:title="anterior sclerite" id="ABBRID0ERDAG" xlink:type="simple">as</abbrev> in Fig. <xref ref-type="fig" rid="F9">9A–C</xref>; body length 1.57. <bold><italic>Carapace</italic></bold>: 0.67 long, 0.57 wide; sides granulate, lateral margin rebordered (Fig. <xref ref-type="fig" rid="F9">9D</xref>). <bold><italic>Eyes</italic></bold>: nearly equal sized; posterior eye row recurved from above, procurved from front; <abbrev xmlns:xlink="http://www.w3.org/1999/xlink" xlink:title="anterior lateral eyes" id="ABBRID0EDEAG" xlink:type="simple">ALE</abbrev> separated from edge of carapace by 1.3 diameters (Fig. <xref ref-type="fig" rid="F9">9D, G</xref>). <bold><italic>Mouthparts</italic></bold>: chelicerae straight; labium rectangular, anterior margin deeply incised; endites slender, distally branched (Figs <xref ref-type="fig" rid="F6">6F</xref>, <xref ref-type="fig" rid="F9">9G</xref>). <bold><italic>Sternum</italic></bold>: surface finely smooth, with many ridges on posterior area (Fig. <xref ref-type="fig" rid="F9">9E</xref>). <bold><italic>Abdomen</italic></bold>: 0.84 long, 0.57 wide; booklung covers ovoid, surface smooth; sperm pore situated at level of anterior spiracles; apodemes present, posterior spiracles not connected by groove; epigastric region steeply elevated (Fig. <xref ref-type="fig" rid="F9">9C</xref>). <bold><italic>Leg spination</italic></bold>: legs I–II: tibia: v2-2-2-2-0, metatarsus: v2-2-0. <bold><italic>Palp</italic></bold>: orange; 0.50 long (0.14, 0.11, 0.11, 0.14); femur elongated (width/length = 0.62); bulb triangular, basally strongly bulged; embolus system with ear-shaped projection (<abbrev xmlns:xlink="http://www.w3.org/1999/xlink" xlink:title="basal ear-shaped projection" id="ABBRID0EKFAG" xlink:type="simple">bep</abbrev>) at base, with a lateral curved branch (<abbrev xmlns:xlink="http://www.w3.org/1999/xlink" xlink:title="lateral curved branch" id="ABBRID0EOFAG" xlink:type="simple">lcb</abbrev>) and narrow medial branch (<abbrev xmlns:xlink="http://www.w3.org/1999/xlink" xlink:title="medial branch" id="ABBRID0ESFAG" xlink:type="simple">mb</abbrev>) (Fig. <xref ref-type="fig" rid="F10">10A–L</xref>).</p><fig id="F10" position="float" orientation="portrait"><object-id xmlns:xlink="http://www.w3.org/1999/xlink" content-type="doi" xlink:type="simple">10.3897/zookeys.1219.138793.figure10</object-id><object-id xmlns:xlink="http://www.w3.org/1999/xlink" content-type="arpha" xlink:type="simple">AA670E34-939C-59DE-820E-9783B0EE75E6</object-id><label>Figure 10.</label><caption><p><italic><tp:taxon-name><tp:taxon-name-part taxon-name-part-type="genus" reg="Trilacuna">Trilacuna</tp:taxon-name-part><tp:taxon-name-part taxon-name-part-type="species" reg="yunmeng">yunmeng</tp:taxon-name-part></tp:taxon-name></italic> sp. nov., left male palp, <bold>A–F</bold> (light) and <bold>G–L</bold> (SEM) <bold>A, G</bold> prolateral view <bold>B, H</bold> dorsal view <bold>C, I</bold> retrolateral view <bold>D, J</bold> distal part of palpal bulb, prolateral view <bold>E, K</bold> distal part of palpal bulb, dorsal view <bold>F, L</bold> distal part of palpal bulb, retrolateral view. Abbreviations: <abbrev xmlns:xlink="http://www.w3.org/1999/xlink" xlink:title="basal ear-shaped projection" id="ABBRID0E4GAG" xlink:type="simple">bep</abbrev> = basal ear-shaped projection; <abbrev xmlns:xlink="http://www.w3.org/1999/xlink" xlink:title="lateral curved branch" id="ABBRID0EBHAG" xlink:type="simple">lcb</abbrev> = lateral curved branch; <abbrev xmlns:xlink="http://www.w3.org/1999/xlink" xlink:title="medial branch" id="ABBRID0EFHAG" xlink:type="simple">mb</abbrev> = medial branch. Scale bars: 0.1 mm (<bold>A–C, G–I</bold>); 0.05 mm (<bold>D–F, J–L</bold>).</p></caption><graphic xmlns:xlink="http://www.w3.org/1999/xlink" xlink:href="zookeys-1219-331_article-138793__-g010.jpg" position="float" orientation="portrait" xlink:type="simple" id="oo_1191928.jpg"><uri content-type="original_file" xlink:type="simple">https://binary.pensoft.net/fig/1191928</uri></graphic></fig><p><bold>Female.</bold> Unknown.</p></tp:treatment-sec><tp:treatment-sec sec-type="distribution" id="SECID0EWHAG"><title>Distribution.</title><p>Known only from the type locality (Fig. <xref ref-type="fig" rid="F11">11</xref>).</p><fig id="F11" position="float" orientation="portrait"><object-id xmlns:xlink="http://www.w3.org/1999/xlink" content-type="doi" xlink:type="simple">10.3897/zookeys.1219.138793.figure11</object-id><object-id xmlns:xlink="http://www.w3.org/1999/xlink" content-type="arpha" xlink:type="simple">8244CCB3-0AF9-5553-8E2D-ADC1096C1366</object-id><label>Figure 11.</label><caption><p>Distribution records of four new species from China. 1 = <italic><tp:taxon-name><tp:taxon-name-part taxon-name-part-type="genus" reg="Trilacuna">Trilacuna</tp:taxon-name-part><tp:taxon-name-part taxon-name-part-type="species" reg="guangwu">guangwu</tp:taxon-name-part></tp:taxon-name></italic> sp. nov.; 2 = <italic><tp:taxon-name><tp:taxon-name-part taxon-name-part-type="genus" reg="Trilacuna">Trilacuna</tp:taxon-name-part><tp:taxon-name-part taxon-name-part-type="species" reg="qingliangfeng">qingliangfeng</tp:taxon-name-part></tp:taxon-name></italic> sp. nov.; 3 = <italic><tp:taxon-name><tp:taxon-name-part taxon-name-part-type="genus" reg="Trilacuna">Trilacuna</tp:taxon-name-part><tp:taxon-name-part taxon-name-part-type="species" reg="taoyuanyu">taoyuanyu</tp:taxon-name-part></tp:taxon-name></italic> sp. nov.; 4 = <italic><tp:taxon-name><tp:taxon-name-part taxon-name-part-type="genus" reg="Trilacuna">Trilacuna</tp:taxon-name-part><tp:taxon-name-part taxon-name-part-type="species" reg="yunmeng">yunmeng</tp:taxon-name-part></tp:taxon-name></italic> sp. nov.</p></caption><graphic xmlns:xlink="http://www.w3.org/1999/xlink" xlink:href="zookeys-1219-331_article-138793__-g011.jpg" position="float" orientation="portrait" xlink:type="simple" id="oo_1191929.jpg"><uri content-type="original_file" xlink:type="simple">https://binary.pensoft.net/fig/1191929</uri></graphic></fig></tp:treatment-sec><tp:treatment-sec><!--Section generated to contain objects referenced in tp:taxon-treatment.--><fig id="F6" position="float" orientation="portrait"><object-id xmlns:xlink="http://www.w3.org/1999/xlink" content-type="doi" xlink:type="simple">10.3897/zookeys.1219.138793.figure6</object-id><object-id xmlns:xlink="http://www.w3.org/1999/xlink" content-type="arpha" xlink:type="simple">C95948D6-53EE-5D86-90ED-DD524B4E047B</object-id><label>Figure 6.</label><caption><p><italic><tp:taxon-name><tp:taxon-name-part taxon-name-part-type="genus" reg="Trilacuna">Trilacuna</tp:taxon-name-part><tp:taxon-name-part taxon-name-part-type="species" reg="qingliangfeng">qingliangfeng</tp:taxon-name-part></tp:taxon-name></italic> sp. nov., female paratype (<bold>A, B</bold>), <italic><tp:taxon-name><tp:taxon-name-part taxon-name-part-type="genus" reg="Trilacuna">Trilacuna</tp:taxon-name-part><tp:taxon-name-part taxon-name-part-type="species" reg="guangwu">guangwu</tp:taxon-name-part></tp:taxon-name></italic> sp. nov., male holotype (<bold>C</bold>), <italic><tp:taxon-name><tp:taxon-name-part taxon-name-part-type="genus" reg="Trilacuna">Trilacuna</tp:taxon-name-part><tp:taxon-name-part taxon-name-part-type="species" reg="qingliangfeng">qingliangfeng</tp:taxon-name-part></tp:taxon-name></italic> sp. nov., male holotype <bold>(D)</bold>, <italic><tp:taxon-name><tp:taxon-name-part taxon-name-part-type="genus" reg="Trilacuna">Trilacuna</tp:taxon-name-part><tp:taxon-name-part taxon-name-part-type="species" reg="taoyuanyu">taoyuanyu</tp:taxon-name-part></tp:taxon-name></italic> sp. nov., male holotype (<bold>E</bold>), <italic><tp:taxon-name><tp:taxon-name-part taxon-name-part-type="genus" reg="Trilacuna">Trilacuna</tp:taxon-name-part><tp:taxon-name-part taxon-name-part-type="species" reg="yunmeng">yunmeng</tp:taxon-name-part></tp:taxon-name></italic> sp. nov., male holotype (<bold>F</bold>) <bold>A, B</bold> copulatory organ in ventral and dorsal views <bold>C–F</bold> endites in ventral view. Abbreviations: <abbrev xmlns:xlink="http://www.w3.org/1999/xlink" xlink:title="apodemes" id="ABBRID0EKTAE" xlink:type="simple">ap</abbrev> = apodemes; <abbrev xmlns:xlink="http://www.w3.org/1999/xlink" xlink:title="anterior sclerite" id="ABBRID0EOTAE" xlink:type="simple">as</abbrev> = anterior sclerite; <abbrev xmlns:xlink="http://www.w3.org/1999/xlink" xlink:title="globular structure" id="ABBRID0ESTAE" xlink:type="simple">glo</abbrev> = globular structure; <abbrev xmlns:xlink="http://www.w3.org/1999/xlink" xlink:title="membranous region" id="ABBRID0EWTAE" xlink:type="simple">mr</abbrev> = membranous region; <abbrev xmlns:xlink="http://www.w3.org/1999/xlink" xlink:title="posterior spiracle" id="ABBRID0E1TAE" xlink:type="simple">psp</abbrev> = posterior spiracle; <abbrev xmlns:xlink="http://www.w3.org/1999/xlink" xlink:title="sclerotized, recurved arches" id="ABBRID0E5TAE" xlink:type="simple">sar</abbrev> = sclerotized, recurved arches; <abbrev xmlns:xlink="http://www.w3.org/1999/xlink" xlink:title="slightly curved distal branch" id="ABBRID0ECUAE" xlink:type="simple">sdb</abbrev> = slightly curved distal branch; <abbrev xmlns:xlink="http://www.w3.org/1999/xlink" xlink:title="transverse bars" id="ABBRID0EGUAE" xlink:type="simple">tsc</abbrev> = transverse bars. Scale bars: 0.4 mm (<bold>A, B</bold>); 0.2 mm (<bold>C–F</bold>).</p></caption><graphic xmlns:xlink="http://www.w3.org/1999/xlink" xlink:href="zookeys-1219-331_article-138793__-g006.jpg" position="float" orientation="portrait" xlink:type="simple" id="oo_1191924.jpg"><uri content-type="original_file" xlink:type="simple">https://binary.pensoft.net/fig/1191924</uri></graphic></fig></tp:treatment-sec><ref-list><ref id="B7"><mixed-citation xmlns:xlink="http://www.w3.org/1999/xlink" xlink:type="simple"><person-group><name name-style="western"><surname>Seo</surname><given-names>BK</given-names></name></person-group> (<year>2017</year>) <article-title>Four new species of the genera <italic><tp:taxon-name><tp:taxon-name-part taxon-name-part-type="genus">Trilacuna</tp:taxon-name-part></tp:taxon-name></italic>, <italic><tp:taxon-name><tp:taxon-name-part taxon-name-part-type="genus">Orchestina</tp:taxon-name-part></tp:taxon-name></italic> and <italic><tp:taxon-name><tp:taxon-name-part taxon-name-part-type="genus">Hahnia</tp:taxon-name-part></tp:taxon-name></italic> of the families <tp:taxon-name><tp:taxon-name-part taxon-name-part-type="family">Oonopidae</tp:taxon-name-part></tp:taxon-name> and <tp:taxon-name><tp:taxon-name-part taxon-name-part-type="family">Hahniidae</tp:taxon-name-part></tp:taxon-name> (<tp:taxon-name><tp:taxon-name-part taxon-name-part-type="order">Araneae</tp:taxon-name-part></tp:taxon-name>) from Korea.</article-title><source>Korean Journal of Environmental Biology</source><volume>35</volume>(<issue>2</issue>): <fpage>184</fpage>–<lpage>190</lpage>. <ext-link xlink:href="10.11626/KJEB.2017.35.2.184" ext-link-type="doi" xlink:type="simple">https://doi.org/10.11626/KJEB.2017.35.2.184</ext-link></mixed-citation></ref></ref-list></tp:taxon-treatment>
